# Supplementary material for: DNA Probes for Cas12a-Based Assay with Fluorescence Anisotropy Enhanced Due to Anchors and Salts
Source: Biosensors (Basel). 2023 Dec 16;13(12):1034. doi: 10.3390/bios13121034 (PMC10741848; doi:10.3390/bios13121034)
Supplement: Supplementary file 1 [file biosensors-13-01034-s001.zip]

Archive with 1 entries (1 files):
- biosensors-2734034-supplementary.pdf
